# Supplementary material for: Reduced cerebral cortex thickness is related to overexpression of exosomal miR-146a-5p in medication-free patients with major depressive disorder
Source: Psychol Med. 2022 Nov 25;53(13):6253–60. doi: 10.1017/S0033291722003567 (PMC10520590; doi:10.1017/S0033291722003567)
Supplement: Supplementary file 1 [file S0033291722003567sup.zip]

Archive with 3 entries (3 files):
- S0033291722003567sup001.doc
- S0033291722003567sup002.doc
- S0033291722003567sup003.mp4
